# Supplementary material for: Functionalized Biochar from the Amazonian Residual Biomass Murici Seed: An Effective and Low-Cost Basic Heterogeneous Catalyst for Biodiesel Synthesis
Source: Molecules. 2023 Dec 7;28(24):7980. doi: 10.3390/molecules28247980 (PMC10746047; doi:10.3390/molecules28247980)
Supplement: Supplementary file 1 [file molecules-28-07980-s001.zip]

Archive with 1 entries (1 files):
- molecules-2701962-supplementary.pdf
